# Supplementary material for: Visualization and Grading of Vitreous Floaters Using Dynamic Ultra-Widefield Infrared Confocal Scanning Laser Ophthalmoscopy: A Pilot Study
Source: J Clin Med. 2022 Sep 20;11(19):5502. doi: 10.3390/jcm11195502 (PMC9571201; doi:10.3390/jcm11195502)
Supplement: Supplementary file 1 [file jcm-11-05502-s001.zip]

Archive with 10 entries (10 files):
- Video 1 - Grade 0.mp4
- Video 10 - Grade 5d.mp4
- Video 2 - Grade 1.mp4
- Video 3 - Grade 2A.mp4
- Video 4 - Grade 2B.mp4
- Video 5 - Grade 3.mp4
- Video 6 - Grade 4.mp4
- Video 7 - Grade 5a.mp4
- Video 8 - Grade 5b.mp4
- Video 9 - Grade 5c.mp4
